# Supplementary material for: Relationship of Daily Coffee Intake with Vascular Function in Patients with Hypertension
Source: Nutrients. 2022 Jun 29;14(13):2719. doi: 10.3390/nu14132719 (PMC9268420; doi:10.3390/nu14132719)
Supplement: Supplementary file 1 [file nutrients-14-02719-s001.zip]

Archive with 1 entries (1 files):
- nutrients-1764771-supplementary.pdf
